# Supplementary material for: Se-Enrichment Pattern, Composition, and Aroma Profile of Ripe Tomatoes after Sodium Selenate Foliar Spraying Performed at Different Plant Developmental Stages
Source: Plants (Basel). 2021 May 23;10(6):1050. doi: 10.3390/plants10061050 (PMC8224791; doi:10.3390/plants10061050)
Supplement: Supplementary file 1 [file plants-10-01050-s001.zip]

Archive with 1 entries (1 files):
- plants-1239962-supplementary.pdf
